# Supplementary material for: Proteomic Insights into the Regulatory Mechanisms of the Freezing Response in the Alpine Subnivale Plant Chorispora bungeana
Source: Int J Mol Sci. 2024 Dec 13;25(24):13381. doi: 10.3390/ijms252413381 (PMC11678613; doi:10.3390/ijms252413381)
Supplement: Supplementary file 1 [file ijms-25-13381-s001.zip]

Archive with 2 entries (2 files):
- Supplementary Figures-Proteomic analysis of Chorispora bungeana.pdf
- Supporting_Tables.xlsx
